# Supplementary material for: Implementation of Evidence-Based Psychological Treatments to Address Depressive Disorders: A Systematic Review
Source: J Clin Med. 2025 Sep 8;14(17):6347. doi: 10.3390/jcm14176347 (PMC12429828; doi:10.3390/jcm14176347)
Supplement: Supplementary file 1 [file jcm-14-06347-s001.zip]

Archive with 4 entries (4 files):
- Supplementary Materials_File S1.pdf
- Supplementary Materials_File S2.pdf
- Supplementary Materials_Table S1.pdf
- Supplementary Materials_Table S2.pdf
